# Supplementary material for: Root Electrical Capacitance Can Be a Promising Plant Phenotyping Parameter in Wheat
Source: Plants (Basel). 2022 Nov 4;11(21):2975. doi: 10.3390/plants11212975 (PMC9657365; doi:10.3390/plants11212975)
Supplement: Supplementary file 1 [file plants-11-02975-s001.zip]

Archive with 1 entries (1 files):
- plants-2009327-supplementary.pdf
